# Supplementary material for: The Impact of Novel BMPR1B Mutations on Litter Size in Short-Tailed Gobi Sheep and Larger-Tailed Ujimqin Sheep
Source: Vet Sci. 2024 Jul 1;11(7):297. doi: 10.3390/vetsci11070297 (PMC11281403; doi:10.3390/vetsci11070297)
Supplement: Supplementary file 1 [file vetsci-11-00297-s001.zip]

Archive with 6 entries (6 files):
- Figure S1 Distribution of allele frequencies of seven BMPR1B mutations in different sheep breeds.pdf
- Figure S2 Distribution of litter size of variety genotypes in different sheep breeds. .pdf
- Table S1 MassARRAY primers used for genotyping of 10 variants in BMPR1B and 1 variant in T gene..pdf
- Table S2 Genotypic, allelic frequencies and diversity parameters of 11 SNPs in the Gobi short tail sheep and Ujimqin sheep populations..pdf
- Table S3 Linkage disequilibrium as measured by D' and r2 among variants in the Gobi short tail sheep population.pdf
- Table S4 Linkage disequilibrium as measured by D' and r2 among variants in the Ujimqin sheep population.pdf
